# Supplementary material for: Plants monitor the integrity of their barrier by sensing gas diffusion
Source: Nature. 2025 Jul 2;644(8076):483–9. doi: 10.1038/s41586-025-09223-4 (PMC12350151; doi:10.1038/s41586-025-09223-4)
Supplement: Supplementary file 1 — List of primers used in this study. [file 41586_2025_9223_MOESM1_ESM.xlsx]

## Sheet: Sheet1
H122_EBF1_URT_F	gctgtacaagcatgatgagctttaatcaacaattccactgtcgacctc
H123_EBF1_URT_R	caactttgtacaagaaagctgggtacatgaatagtcttaaaggtgtaatatctcaga
H68_proPCO1_F	GGGGACAACTTTGTATAGAAAAGTTGaaaatttcttttaatttactattgatgttttaag
H69_proPCO1_R	GGGGACTGCTTTTTTGTACAAACTTGTCTCTGGTTTCATCTCAAACCCCAT
H70_proPCO2_F	GGGGACAACTTTGTATAGAAAAGTTGttttatccattttttcacaacagagga
H71_proPCO2_R	GGGGACTGCTTTTTTGTACAAACTTGCAGACATAACTGTATCAGTTCCCAT
