# Supplementary material for: Plants monitor the integrity of their barrier by sensing gas diffusion
Source: Nature. 2025 Jul 2;644(8076):483–9. doi: 10.1038/s41586-025-09223-4 (PMC12350151; doi:10.1038/s41586-025-09223-4)
Supplement: Supplementary file 3 — Exact P values for statistical tests. [file 41586_2025_9223_MOESM3_ESM.xlsx]

## Sheet: Fig1
1f		4 dai
	2 dai	p-value < 2.2e-16

## Sheet: Fig2
2b		ACC		2d		ACC		2f		ACC		2h		ACC
	Mock	p-value = 7.571e-07			Mock	p-value = 1.326e-06			Mock	p-value = 0.02562			Mock	p-value = 9.025e-08

## Sheet: Fig3
3b		2 dai		3c		After		3e		ACC Air	MS Hypoxia	ACC Hypoxia		3e			ate12;ate2-1 ACC
	0 dai	p-value = 1.172e-07			Before	p-value = 0.03906			MS Air	0.001	0.006727	0.001			ate12;ate2-1Mock	p-value = 7.97e-06
									ACC Air		0.9	0.001
									MS Hypoxia			0.001615

## Sheet: Fig4
4d		ACC		4f		Wounded		4g		Cut + Vaseline
	Mock	p-value = 4.606e-10			Control	p-value = 0.03466			Cut	p-value = 0.01781

## Sheet: ExFig1
1c	PER15				PER49				PBP1				AT1G14120				AT3G26450				WOX4	2 dai	3 dai		1e		2 dai	4 dai	4 dai with ACC		1f		4 dai with ACC		1h		MeJA				ABA
		p-value = 1.376e-06				p-value = 4.636e-06				p-value = 2.548e-06				p-value = 7.745e-08				p-value = 0.0001828			1 dai	0.225277	7e-06			Intact	0.9	0.755324	0.001			4 dai	p-value = 5.165e-05			Mock	p-value = 0.5516			Mock	p-value = 0.2085
																					2 dai		8e-06			2 dai		0.761969	0.001
																										4 dai			0.001

## Sheet: ExFig2
2e	PER49	ACC			PBP1	ACC		2f	PER15	ACC			PBP1	ACC		2k	Col-0	ACC			ein2-1	ACC			etr1-3	ACC		2o	PER15	Ethylene			PBP1	Ethylene			Col-0	Ethylene
	Mock	p-value = 0.3027			Mock	p-value = 1.215e-12			Mock	p-value = 0.4793			Mock	p-value = 0.1793			Mock	p-value = 0.0006019			Mock	p-value = 0.2227			Mock	p-value = 0.1136			Mock	p-value = 0.004076			Mock	p-value = 0.003481			Mock	p-value = 0.04778

## Sheet: ExFig3
3e		RPS5A:erVenus-EBF1UTR		3f		ACC	AVG	AgNO3	3g		ACC	AVG	AgNO3		3h		ACC	AgNO3		3i		ACC	AgNO3		3j		2 dai		3k		2 dai
	RPS5A:erVenus	p-value = 2.777e-08			Mock	0.309882	0.00725	0.836275		Mock	0.001	0.001	0.001			Mock	1	1			Mock	0.0105367	6.91004e-12			0 dai	p-value = 0.1543			0 dai	p-value = 1.673e-12
					ACC		0.001702	0.9		ACC		0.001	0.001			ACC		1			ACC		2.25828e-13
					AVG			0.102247		AVG			0.437689

## Sheet: ExFig4
4a	RPS5A:erVenus	2 uM ACC	10 uM ACC			RPS5A:erVenus-EBF1UTR	2 uM ACC	10 uM ACC		4b	RPS5A:erVenus	8 h	11 h			RPS5A:erVenus-EBF1UTR	8 h	11 h		4c	3 h	Wounded			6 h	Wounded			24 h	Wounded
	Mock	0.542265	1			Mock	9.82626e-07	7.18416e-14			Intact	0.005326	0.4194			Intact	0.004815	0.000305			Control	p-value = 0.02562			Control	p-value = 0.07763			Control	p-value = 0.0602
	2 uM ACC		1			2 uM ACC		0.000197218			8 h		0.4194			8 h		0.01036

## Sheet: ExFig5
5a		Cut + Vaseline		5b		Cut + Vaseline		5c		Cut + Lanoline		5d		Cut + Lanoline		5e		Cut + Lanoline		5f		Submerged
	Cut	p-value = 0.9875			Cut	p-value = 0.0009226			Cut	p-value = 0.9149			Cut	p-value = 0.003975			Cut	p-value = 6.861e-05			Control	p-value = 0.003949

## Sheet: ExFig6
6b		2 dai		6c	proPCO1:erVenus	16 h	24 h		proPCO2:erVenus	16 h	24 h		6g		prt6-5 ACC
	0 dai	p-value = 1.462e-10			Intact	3.48991e-07	1e-06		Intact	2e-06	5.3e-05			prt6-5 Mock	p-value = 4.702e-05
					16 h		0.739239		16 h		0.014745

[truncated: 4 more sheets: ExFig7, ExFig8, ExFig9, ExFig10]
