# Supplementary material for: Plants monitor the integrity of their barrier by sensing gas diffusion
Source: Nature. 2025 Jul 2;644(8076):483–9. doi: 10.1038/s41586-025-09223-4 (PMC12350151; doi:10.1038/s41586-025-09223-4)
Supplement: Supplementary file 5 — Source Data Fig. 1 [file 41586_2025_9223_MOESM5_ESM.xlsx]

## Sheet: Fig1
proPXY:GUS	strong	intermediate	weak
19+2d	10	10	1
	18	3	0
	19	4	0
17+4d GM	0	3	15
	0	3	15
	2	5	10
