# Supplementary material for: Plants monitor the integrity of their barrier by sensing gas diffusion
Source: Nature. 2025 Jul 2;644(8076):483–9. doi: 10.1038/s41586-025-09223-4 (PMC12350151; doi:10.1038/s41586-025-09223-4)
Supplement: Supplementary file 6 — Source Data Fig. 2 [file 41586_2025_9223_MOESM6_ESM.xlsx]

## Sheet: Fig2
proPER15:erVenus	Mock	ACC		Col-0 (Suberin)	Mock	ACC		Emitted ethylene	Contorol	Wounded		proPER15:erVenus	Cut	Cut + Lanolin
	0.917509	0.84375			11.0918	7.56075			9.36774e-05	0.00016049			1.06736	0.618557
	0.712345	0.693548			10.3121	6.11838			6.061e-05	0.00017455			1.06736	0.205128
	1.11548	0.608108			9.64282	6.78102			6.21258e-05	7.38572e-05			0.865284	0.118812
	1.25075	0.842105			11.5697	7.39069			8.80585e-05	0.000134633			1.01075	0.269231
	1.00392	0.586207			11.5286	10.1128			0.000101577	0.000169698			1.09893	0.413043
	0.882466	0.481481			11.945	4.37918							1.09659	0.287879
	0.732311	0.208955			11.2196	1.98766							1.06873	0.5
	1.13119	0.349206			13.0947	7.73534							0.93127	0.357143
	1.25403	0.552941			11.2852	7.98424							0.777032	0.512195
	1.29755	0.555556			9.92652	10.7656							0.620065	0.360656
	0.702452	0.402778			11.2757	4.32494							1.20481	0.846154
	1.43149	0.261905			10.838	5.59016							1.40769	0.319149
	0.577576	0.190083			8.25794	6.29568							1.0912	0.478261
	0.77228	0.305556			14.3337								0.964991	0.7
	0.942743	0.411765			17.6466								0.934217	0.341463
	2.05465	0.844444			14.1146
	0.63342	0.111111
	1.29408	0.424
	0.514809	0.208696
	0.778955	0.409836
