# Supplementary material for: Plants monitor the integrity of their barrier by sensing gas diffusion
Source: Nature. 2025 Jul 2;644(8076):483–9. doi: 10.1038/s41586-025-09223-4 (PMC12350151; doi:10.1038/s41586-025-09223-4)
Supplement: Supplementary file 7 — Source Data Fig. 3 [file 41586_2025_9223_MOESM7_ESM.xlsx]

## Sheet: Fig3
proPCO1:erVenus	0 dai	2 dai		Col oxygen concentration	Before	After		proPER15:erVenus	MS Air	ACC Air	MS Hypoxia	MS ACC			Sealed	Half-sealed	Not-sealed
	41.839	29.861			9.37735	13.9442			0.5	0.079646	0.147541	0.0196078		Col-0 Mock	49	2	4
	30.893	27.037			13.1971	13.909			0.382979	0.157534	0.0666667	0		Col-0 ACC	39	6	3
	40.395	32.392			12.6495	15.4888			0.366667	0	0.0294118	0.0222222		ate1-2;ate2-1 Mock	32	16	30
	40.68	43.497			10.4941	15.5738			0.329412	0.116279	0.045977	0.0217391		ate1-2;ate2-1 ACC	8	11	55
	42.689	23.438			13.6101	13.2331			0.279221	0.0666667	0.037037	0.039604
	37.228	25.07			8.95881	11.6966			0.287356	0.0641026	0	0
	44.682	30.43			7.4881	7.44868			0.34375	0.184211	0.15873	0.106383
	37.4	25.575			5.60427	9.79163			0.305556	0.0454545	0.0277778	0
	39.022	28.72							0.0634921	0.0483871	0.0545455	0.12987
	44.479	31.169							0.26	0.30303	0.0410959	0.0666667
	41.447	33.535							0.387097	0.212121	0.0377358	0.132075
	29.399	26.225							0.145833	0.0483871	0.03125	0.0123457
	25.955	22.79							0.253968	0.101695	0.0363636	0.0833333
	32.14	19.761							0.307692	0.165138	0	0.0212766
	31.016	26.311							0.909091	0.114583	0.196078	0.169492
	26.411	20.828							0.0350877	0.047619	0.102564	0.0606061
	30.447	23.863							0.111111	0.285714	0.0192308	0
	26.611	23.593							0	0.121951	0.12	0
	34.511	19.364							0.740741	0.133333	0.326087	0
	24.675	22.922							0.327586	0.104167	0.173913
	28.388	20.284							0.105263	0.111111	0	0
	33.574	27.097							0.587302	0.230303	0.239437	0
	31.508	19.478							0.338462	0.149123	0.0555556	0
	33.366	27.995							0.254545	0.145833	0.117647	0
	30.701	30.865							0.405405	0.258621	0.277778	0.180328
	40.656	22.291							0.0857143	0.170732	0.15873	0.357143
	33.925	31.877							0.0869565	0.0465116	0.298851	0.0454545
	37.591	27.031							0.44186	0.392857	0.285714	0.327869
	31.945	22.727							0.111111	0.159574	0.464286	0
	30.32	24.686							0.466667	0.243902	0.525424	0.0583942
	26.794	29.652							0.205128	0.0918367	0.402985	0.0106383
	30.698	21.352							0.252632	0.24	0.45
		20.491							0.1625	0.0985915	0.916667
		22.389							0.723404	0.0506329	0.4
		28.184							0.793103	0.128571	0.150943
									0.513514	0.104167	0.363636
									0.660714	0.156863	0.15
										0.2
										0.136364
										0.328947
