# Supplementary material for: Plants monitor the integrity of their barrier by sensing gas diffusion
Source: Nature. 2025 Jul 2;644(8076):483–9. doi: 10.1038/s41586-025-09223-4 (PMC12350151; doi:10.1038/s41586-025-09223-4)
Supplement: Supplementary file 8 — Source Data Fig. 4 [file 41586_2025_9223_MOESM8_ESM.xlsx]

## Sheet: Fig4
proPER15:erVenus	Mock	ACC		Emitted ethylene	Control	Wounded		RPS5A:erVenus-EBF1UTR	Cut	Cut + Vaseline
	25.606	5.781			0.000775952	0.00137143			1.10614	0.90676
	33.264	7.639			0.000356264	0.00067573			0.820744	0.890695
	27.035	9.824			0.000395163	0.00100427			1.07099	0.907491
	29.313	14.05			0.000379107	0.000865157			0.956321	0.928527
	32.101	9.779							1.04581	1.09257
	26.751	10.98							0.977316	0.736401
	39.552	8.118							0.9505	0.902208
	17.893	11.115							1.30431	1.1442
	26.856	9.023							1.07304	0.870802
	19.033	16.056							0.734856	0.792249
	20.139	7.345							1.12389	0.741889
	13.364	16.707							1.1156	1.0187
	18.677	7.833							0.720493	0.68888
	35.859	6.713							1.20394	0.773321
	39.343	19.577							1.16824	0.58598
	24.671	6.685							0.881407	0.641424
	16.495	6.048							1.00474	0.741839
		12.461							0.834734	0.804482
		8.267							0.81119	1.04806
		12.962							1.13293	0.779157
		9.124							0.962827	1.09491
		10.209								0.849944
		8.304								0.847344
		8.214								0.962512
		6.587								1.28357
		7.794
