# Supplementary material for: Plants monitor the integrity of their barrier by sensing gas diffusion
Source: Nature. 2025 Jul 2;644(8076):483–9. doi: 10.1038/s41586-025-09223-4 (PMC12350151; doi:10.1038/s41586-025-09223-4)
Supplement: Supplementary file 9 — Source Data Extended Data Fig. 1 [file 41586_2025_9223_MOESM9_ESM.xlsx]

## Sheet: ExFig1
proPER15:erVenus	0 dai	1 dai		proPER49:erVenus	0 dai	1 dai		proPBP1:erVenus	0 dai	1 dai		proAT1G14120:erVenus	0 dai	1 dai		proAT3G26450:erVenus	1 dai	2 dai		proWOX4:erVenus	1 dai	2 dai	3 dai		proPXY:erVenus	Intact	2 dai	4 dai	4 dai with ACC		proPXY:GUS	strong	intermediate	weak		proPER15:erVenus	Mock	MeJA		proPER15:erVenus	Mock	ABA
	2.1002	44.7109			1.271	54.4489			5.5681	30.6246			2.6588	11.3044			3.7666	7.8446			4.0664	3.9812	16.9966			1.19531	0.961362	1.50081	0.845671		19+2d	10	10	1			0.569892	0.386364			0.512821	0.423077
	2.1023	97.9465			1.3192	27.7666			4.7148	24.6192			2.1285	29.1478			3.6802	5.036			7.9778	5.3408	17.1266			1.04902	0.915554	1.73035	0.873813			18	3	0			0.477064	0.211538			0.522727	0.460317
	2.3514	8.0067			1.3032	24.56			3.2288	28.6341			2.5145	22.0685			3.461	8.7842			6.3298	10.048	17.513			0.873089	1.13596	1.18266	0.723348			19	4	0			0.556962	0.768116			0.369863	0.534091
	2.4254	38.7471			1.3871	56.1537			4.6259	41.159			2.1705	8.8471			3.1164	4.316			9.9438	8.4884	13.4746			0.99909	0.930433	1.6073	0.863671		17+4d GM	0	3	15			0.448276	0.6			0.265625	0.855072
	2.3482	43.9731			1.429	37.3256				29.9415			2.107	25.3468			2.9706	9.3906			6.198	7.9704	7.18			1.09884	1.05805	1.81155	1.05237			0	3	15			0.8	0.423077			0.769231	0.714286
		19.1431			1.2441	32.5477				29.016			2.0342	17.7179			4.082	9.925			6.9662	7.2806	11.1052			0.784649	0.920681	1.87781	0.891312			2	5	10			0.691176	0.53012			0.967213	0.781818
		13.513			1.3493	14.4549				69.2451			1.8746	15.8594			3.4932	4.3896			4.2356	8.212	24.2124			0.865068	0.979641	1.63751	0.875764		17+4d ACC	0	9	8			0.5	0.530303			0.847222	0.785714
		49.858				30.1881				46.8874			2.5375	22.9426			3.2444	13.803			5.1286	7.1494	19.7926			1.07191	0.99983	1.35179	0.764754			1	21	5			0.609375	0.745098			0.888889	0.90625
		51.76				26.8606				34.0484			2.7442	17.3489			3.0592	13.803			6.4174	10.8796	18.9232			1.0217	1.20572	1.48359	0.824227			3	7	11			0.753425	0.652174			0.619048	0.915254
		27.2722				16.0772				33.8574			2.4708	36.532			2.8868	3.1532			5.5298	12.2818	27.5794			0.978129	1.07556	1.4107	0.905079									0.318182			0.938776	0.733333
		43.9316				11.7785				23.5946			1.8385	12.1812			3.0526	7.8984			2.881	4.9038	6.9118			1.13824	0.986145	1.01598	0.773637									0.833333			0.836735	0.377358
		40.7334				30.7224				42.087				27.8215			1.2798	2.3678			10.2182	9.8276	3.9294			0.924954	0.977275	0.846782	0.826859												0.607843	0.423077
		69.1898				34.2757								23.5538			1.457	2.403			4.3978	9.5754	7.647			0.945162	0.954388	0.871021	0.81436												0.368421	0.6
		52.6173												21.5914			1.9028	3.0104			2.933	6.0338	13.8462			1.00029	1.2293	0.877591	0.851573												0.410714	0.469388
		86.5422												12.0486			2.5412	4.0042			2.842	7.9522	6.3038			1.07633	0.911246	0.925452	1.02182												0.288136	0.707317
		40.6172												19.0712			2.605	6.9886			6.869	10.471	16.0152			0.964374	1.00033	0.971796	0.81825												0.631579	0.617021
		31.853															5.3616	5.8912			8.3708	15.2354	15.4168			1.01385	0.979818	1.10729	0.779377												0.373333
																	4.6454	5.4528			4.373	4.1454	6.5008				1.14562	0.92512	0.895236												0.164179
																	4.7356	6.8906			3.2486	9.1372	17.3852				0.928913	1.11315	0.779614												0.317073
																	4.2644	5.9128				2.9648	12.9244				0.896062	0.978769	0.796921												0.432432
																	4.5202	7.0578				1.7236	11.4248				1.0016	0.868235	0.826769
																	4.5998	4.1766				4.691	22.8742				0.917845	0.85336	0.843607
																	4.423	3.3168				3.047	17.527				0.947772	0.833029
																	4.2702	14.5392				2.346	14.0782				0.988532	0.922162
																	4.34	4.043				1.5922	14.0882					0.96614
																	4.8956	9.5618				1.6978	13.4822					1.01811
																	5.0272					6.075	2.8556
																						13.959	10.4758
																						4.5726	7.866
																						4.9034	12.3767
																							8.64983
																							7.2605
																							13.881
																							6.95467
																							12.6598
