# Supplementary material for: Plants monitor the integrity of their barrier by sensing gas diffusion
Source: Nature. 2025 Jul 2;644(8076):483–9. doi: 10.1038/s41586-025-09223-4 (PMC12350151; doi:10.1038/s41586-025-09223-4)
Supplement: Supplementary file 10 — Source Data Extended Data Fig. 2 [file 41586_2025_9223_MOESM10_ESM.xlsx]

## Sheet: ExFig2
proPER49:erVenus	Mock	ACC		proPBP1:erVenus	Mock	ACC		proPER15:erVenus	Mock	ACC		proPBP1:erVenus	Mock	ACC		proPER15:erVenus	Mock	ACC		proPER15:erVenus in ein2-1	Mock	ACC		proPER15:erVenus in etr1-3	Mock	ACC		proPER15:erVenus	Mock	Ethylene		proPBP1:erVenus	Mock	Ethylene		Col-0 (Suberin)	Mock	Ethylene
	0.1875	0.5			0.460526	0.162791			34.479	54.368			26.344	33.87			0.512195	0.359649			0.384615	0.2			0.370968	0.619048			0.606061	0.484375			0.322581	0.26087			7.59882	7.43654
	0.164179	0.333333			0.385965	0.162162			37.937	40.431			20.974	21.002			0.596154	0.4			0.507246	0.42029			0.342857	0.52459			0.306452	0.479452			0.692308	0.62963			8.42019	3.36181
	0.425	0.267857			0.612245	0.0140845			35.182	43.925			38.278	33.268			0.839286	0.470588			0.44	0.52			0.539683	0.892857			0.647059	0.40625			0.737705	0.25641			10.067	3.57352
	0.509091	0.376471			0.433962	0.137255			53.036	44.555			40.999	33.71			0.439024	0.5			0.393258	0.275			0.267176	0.608696			0.461538	0.129032			0.657143	0.704918			3.775	8.73185
	0.389831	0.703704			0.391304	0.08			37.406	44.689			22.463	7.208			0.666667	0.460526			0.45614	0.394366			0.563636	0.933333			0.547619	0.111111			0.472727	0.311475			8.34039	12.3682
	0.766667	0.425			0.253521	0.301887			44.044	66.585			48.921	19.835			0.645161	0.327869			0.300885	0.489796			0.540323	0.75			0.966667	0.333333			0.586957	0.415385			8.60319	5.20959
	0.54902	0.197183			0.271186	0.113636			49.129	43.687			17.961	24.047			0.553846	0.350515			0.60241	0.261364			0.676923	0.642857			0.821429	0			0.709091	0.596774			9.45264	8.61855
	0.261905	0.175			0.509091	0.0273973			49.689	53.403			46.278	46.639			0.720588	0.465116			0.758065	0.422222			0.948718	0.787879			0.402985	0			0.541667	0.341463			10.8539	7.85777
	0.306122	0.592593			0.377049	0.272727			56.799	33.68			35.355	42.336			0.569231	0.65625			0.944444	0.459459			0.294118	0.487179			0.588235	0			0.711538	0.37037			10.8613	7.56979
	0.452381	0.391304			0.37931	0.109375			41.292	44.659			19.133	38.451			0.80303	0.685714			0.634921	0.846154			0.770833	0.944444			0.934783	0			0.583333	0.574468			13.4247	8.98516
	0.659574	0.205128			0.416667	0.0344828			62.932	71.704			45.788	39.788			0.794872	0.533333			0.603774	0.533333			0.777778	0.435897			0.288462	0.04			0.590164	0.0652174			12.8512	5.38675
	0.625	0.25			0.77551	0.0833333			45.897	31.51			28.995	21.217			0.876289	0.507463			0.79661	0.606557			0.407407	0.5			0.40678	0.126984			0.4125	0.360656			9.88685	10.4651
	0.315789	0.265306			0.5625	0.0416667			38.52	52.126			47.844	18.08			0.782609	0.769231			0.520833	0.539326			0.875	0.341176			0.666667	0.435484			0.4	0.56			5.55044	14.2129
	0.444444	0.303571			0.756098	0.0430108			51.724	54.643			29.556	32.336			0.508475	0.220339			0.579268	0.435294			0.819444	0.786885			0.59375	0.72973			0.681818	0.68			7.08339	6.85797
	0.0277778	0.177215			0.5	0.2			60.946	57.308			54.418	32.617			0.125	0.144231			0.553571	0.738462			0.25	0.525424			0.211538	0.142857			0.526316	0.117647			4.05	10.014
	0.348315	0.6			0.347826	0.190476			71.393	66.964			44.311	26.259			0.266667	0.210526			0.25	0.622951			0.763158	0.480769			0.309524	0.675676			0.408451	0.442623			13.198	9.3535
	0.403846	0.205882			0.318182	0			45.142	44.695			31.979	45.468			0.333333	0.30303			0.1875	0.745763			0.507463	0.582278			0.45614	0.439394			0.5	0.558824			9.87325	3.98467
	0.560976	0.566667			0.157895	0.0416667			32.358				35.701	49.644			0.237288	0.102564			0.5	0.860465			0.582278	0.4375			0.454545	0.0196078			0.680851	0.266667			6.273	5.36672
	0.719298	0.452381			0.146341	0			52.427				29.326	35.938			0.371795	0.4			0.46	0.371429			0.321429	0.795918			0.632353	0.688889			0.491525	0.09375			6.28119	7.09516
	0.375	0.567568			0.25	0			47.114				41.115	33.54			0.311475	0.327869			0.318182	0.314815			0.44	0.857143			0.517241	0.153846			0.567568	0.4			15.3319	8.32163
	0.387097	0.315789			0.262295	0.047619								17.427			0.85	0.571429			0.673469	0.416667			0.384615				0.10989	0.4			0.511111	0			5.47201	7.6895
	0.689655	0.638298			0.325581	0.116279								24.925			0.543478	0.465116			0.775862	0.127273			0.793814				0.16	0.0882353			0.114286	0.0617284			7.0387	10.5454
	0.372881	0.354167			0.638889	0.0434783								44.424			0.602941	0.346154			0.625	0.102564			0.156863				0.410256	0.646341			0.571429	0.222222			10.6452	6.67647
	0.263889	0.5			0.571429	0								15.771			0.776596	0.442857			0.717391	0.78125			0.564103				0.615385	0.255319			0.519231				12.5908	10.3879
	0.553571	0.138889			0.384615	0											0.8	0			0.871429	0.530612							0.315789	0			0.35				9.90632	7.68287
	0.2	0.142857			0.293651	0.0327869											0.5	0.442857			0.746032	0.666667								0.90566			0.423077				9.40556	8.11906
	0.415094				0.290909	0.0434783											0.622222	0.268817			0.75	0.710526								0.172414							6.58975	8.11277
					0.506494												0.632911	0.28			0.647059	0.309091								0.442623							10.6775	5.24267
					0.530303													0.210526			0.666667	0.5625								0.166667							4.44964	10.6939
																		0.696429				0.75															10.3253	7.16243
																						0.511364															11.5421	8.2149
																						0.776119															10.6775	5.13577
																																					4.44964	8.4723
																																					10.3253	10.3776
																																					11.5421	2.93364
																																						8.84804
