# Supplementary material for: Plants monitor the integrity of their barrier by sensing gas diffusion
Source: Nature. 2025 Jul 2;644(8076):483–9. doi: 10.1038/s41586-025-09223-4 (PMC12350151; doi:10.1038/s41586-025-09223-4)
Supplement: Supplementary file 11 — Source Data Extended Data Fig. 3 [file 41586_2025_9223_MOESM11_ESM.xlsx]

## Sheet: ExFig3
RPS5A:erVenus	RPS5A:erVenus-EBF1UTR		RPS5A:erVenus	Mock	ACC	AVG	AgNO3		RPS5A:erVenus-EBF1UTR	Mock	ACC	AVG	AgNO3		RPS5A:erVenus	Mock	ACC	AgNO3		RPS5A:erVenus-EBF1UTR	Mock	ACC	AgNO3		RPS5A:erVenus	0 dai	2 dai		RPS5A:erVenus-EBF1UTR	0 dai	2 dai
10.795	5.0863			1.28862	1.12747	0.24773	0.679189			1.36774	0.213002	1.25379	1.92801			72.0508	76.6884	110.128			56.1634	16.8566	156.208			22.1362	28.5084			12.6852	34.282
13.4386	5.5247			0.711378	1.04981	0.647816	0.744838			0.967211	0.177029	1.48717	1.37216			61.2328	68.9038	101.285			37.2068	17.6544	208.813			17.03	19.1882			11.6902	21.6756
14.6774	5.2908			0.734699	1.02284	0.939828	0.952933			1.48275	0.322018	1.68044	1.78507			53.532	82.352	122.704			37.8164	67.1578	172.288			22.6934	20.8188			11.1494	27.1302
17.2945	6.4415			1.31993	1.40867	0.742373	0.78212			0.619255	0.253091	2.30351	3.42279			56.3714	76.4832	62.6228			67.0262	20.7912	202.609			24.1682	17.5368			10.2618	22.3084
17.3819	4.6537			0.964145	0.817878	0.600328	0.57966			1.23545	0.140831	1.87613	1.61976			49.7474	62.107	57.7542			43.5482	57.4854	247.579			21.909	19.2528			8.763	21.9096
17.0477	5.2724			1.02804	1.04511	0.742827	1.32424			0.32759	0.263152	1.89991	1.4825			103.283	59.683	59.7642			39.204	23.1272	225.325			24.0274	17.993			9.8286	22.3064
12.385	6.4315			1.05535	1.68341	0.341506	0.906787			0.852924	0.320501	1.12618	1.94458			72.2928	77.888	61.532			55.9608	29.9918	223.351			13.6548	26.6754			8.7914	17.7504
17.242	5.2081			0.897836	1.2178	0.721707	1.74063			1.12439	0.351043	2.38036	1.75396			123.706	77.965	80.9854			35.401	43.77	138.722			14.1858	32.8412			13.8124	24.0702
16.446	4.8538			1.00022	0.860773	1.77101	1.13347			1.55501	0.350183	3.70288	1.52238			79.1278	115.707	80.0566			50.2872	14.7136	182.716			13.0552	19.6572			10.9422	29.927
5.8555	4.0439			0.770808	0.870787	0.942239	1.10368			0.753525	0.278571	2.34213	1.85373			57.4514	93.7664	67.4792			49.746	15.2996	194.87			13.448	35.2088			13.234	32.2306
16.2283	3.9388			0.85686	0.645	0.747108	1.89314			1.10211	0.338614	2.91165	1.14478			87.665	102.652					22.476	193.242			22.1934	14.6844			9.74	20.015
16.2797	4.6934			1.1317	1.34026	0.723562	1.41275			1.15392	0.389421	4.05995	2.71021									25.4548	198.007			13.4134	17.6956			11.7412	22.1226
15.2313	4.6074			1.24041	0.995249	0.814967	1.69686			0.458117	0.445218	2.52002	2.66817													19.44	16.7338			12.2214	27.2068
17.2571				1.04319	1.11615	0.714493				0.671497	0.369257	1.86028	1.21063													25.7636	18.8096			12.5556	20.9118
10.2384				1.03273	1.55097	0.788951				0.828783	0.374311	2.32674	1.7203													19.6552	21.436			8.8778	21.003
8.3308				0.833777	2.19729	0.894561				0.976795	0.557583	2.08421														14.0778	20.5838			11.3592	36.131
				1.13554	0.99015	1.13957				1.52293																30.3398	24.378			11.4432	22.1874
				0.95476	1.1022	0.77994				0.708462																13.4782				13.617	18.3874
				1.17959	1.16771					0.757225																				8.9098	18.8242
				0.733373						1.22693																				10.508	24.3122
				0.907134						1.05617																				10.508	19.9148
				1.55433						1.25122																				10.2382	13.5956
				1.19466						0.995593																				9.4642	22.3258
				0.792792						0.569784																				10.4254	15.1708
				0.740557						1.18548																				10.6562	16.4146
				0.897557						1.34994																				12.2162	23.1582
				0.590116						1.06647																				10.3746	26.4244
				0.855078						1.02883																				12.3632	15.4942
				1.03175						0.80391																				9.743	16.1284
				1.34589						1.44271																					32.0086
				1.15738						1.19861
				0.833123						1.08941
				1.06492						0.820104
				1.12173						0.684701
				0.921951						0.764471
				1.0067						1.35133
				0.723669						1.44674
				1.34768						0.701113
										0.500821
