# Supplementary material for: Plants monitor the integrity of their barrier by sensing gas diffusion
Source: Nature. 2025 Jul 2;644(8076):483–9. doi: 10.1038/s41586-025-09223-4 (PMC12350151; doi:10.1038/s41586-025-09223-4)
Supplement: Supplementary file 12 — Source Data Extended Data Fig. 4 [file 41586_2025_9223_MOESM12_ESM.xlsx]

## Sheet: ExFig4
RPS5A:erVenus	Mock	2 uM ACC	10 uM ACC		RPS5A:erVenus-EBF1UTR	Mock	2 uM ACC	10 uM ACC		RPS5A:erVenus	Intact	8 h	11 h		RPS5A:erVenus-EBF1UTR	Intact	8 h	11 h		3h	Control	Wounded		6h	Control	Wounded		24h	Control	Wounded
	49.1696	76.3215	110.925			97.4602	39.0029	38.8454			16.2389	16.6206	14.9341			6.7304	11.6051	14.1008			9.36774e-05	0.00016049			0.000169758	0.000346756			0.00028224	0.000498968
	35.3427	70.2202	67.6269			61.8612	50.602	36.979			14.7002	14.4218	11.8158			8.7972	12.8992	6.4955			6.061e-05	0.00017455			8.82773e-05	0.000163046			0.000185816	0.000187579
	49.4614	63.5843	37.4456			81.9495	22.8275	42.1463			16.3888	13.211	15.0835			5.8516	13.4635	14.9485			6.21258e-05	7.38572e-05			6.59717e-05	0.000136259			0.000216405	0.00040124
	56.2599	33.3975	40.0267			66.9433	30.5615	23.6356			19.9388	11.8403	7.8402			5.9824	7.9568	7.9579			8.80585e-05	0.000134633			0.000109185	0.000166243			0.000303624	0.0004039
	49.5375	54.7505	68.9646			66.1251	31.7341	10.3907			13.4207	8.1938	23.4224			7.5429	7.9271	7.9681			0.000101577	0.000169698			0.000110198	0.000178984			0.000240366	0.000395562
	40.9009	53.518	48.8144			72.6339	23.3525	37.3817			11.7705	8.9069	14.1931			6.3959	11.03	9.621
	80.5928	64.4558	29.7687			65.2689	35.8838	13.7173			12.9007	11.8238	9.9226			10.775	7.9951	11.8072
	86.3169	52.9705	49.7519			66.6192	40.7569	29.7754			11.7765	13.9894	6.9701			7.6401	9.3673	12.0942
	56.9795	56.8272	26.0017			25.9628	41.2112	22.7166			15.3628	12.8784	10.1791			7.9569	8.7647	11.4069
	47.868	36.3037	27.2324			68.445	45.5065	21.8585			13.5027	12.8559	9.2629			4.5467	9.0956	9.7109
	44.0428	34.0377	65.0138			106.178	72.5106	21.2879				11.2245				9.0167	7.2517	8.8881
	70.4806	48.8505	70.8213			64.693	44.1499	29.6751				7.7881				6.7899	6.609	5.7977
	21.9615	30.7732	55.4232			24.9264	42.4844	24.3629				14.9007				7.6171	4.6016	8.8608
	52.6833	35.9062	62.987			60.3516	60.2874	32				6.7546				5.2926	7.8182	4.974
	64.7542	31.437	58.2392			83.3783	71.5532	30.736				7.8388				6.1277	7.7887	10.344
	60.6516	61.2267	56.3639			74.3349	26.0743	27.6782				7.3358				7.3733	13.4053	6.994
	49.3682	49.7138	53.7595			77.0714	43.8832	33.6872				7.8321				6.1596	13.587	11.3172
	58.363	33.5146	39.9951			66.1961	38.8291	25.4467				11.018				7.6194	9.5637	12.5035
	56.5831	55.2904	43.7744			68.4838	68.2365	37.2172				6.9932				5.1689	9.255	8.3692
	79.3425	68.9684	42.4757			89.4834	67.8142	23.4168				8.5505					9.4815	12.5807
	51.2337	36.2481	57.0067			79.0985	48.2474	29.7423									12.588	5.9936
	41.2334	66.2415				61.1472	63.4332	47.2639									10.2269	11.4499
	63.6546	41.9328				75.3785	38.7798	30.1058									6.9464	15.5906
	66.1672	43.616				100.029	30.4431	23.23									6.9194	15.8585
		50.0069				53.3594	25.8601	26.2285									8.7525	22.2008
							26.5067	23.8271									4.8688	20.7519
							18.4093	18.0921									5.8289	17.8166
								44.4276									9.849	15.331
																	7.8585
																	7.7665
