# Supplementary material for: Plants monitor the integrity of their barrier by sensing gas diffusion
Source: Nature. 2025 Jul 2;644(8076):483–9. doi: 10.1038/s41586-025-09223-4 (PMC12350151; doi:10.1038/s41586-025-09223-4)
Supplement: Supplementary file 13 — Source Data Extended Data Fig. 5 [file 41586_2025_9223_MOESM13_ESM.xlsx]

## Sheet: ExFig5
RPS5A:erVenus	Cut	Cut + Vaseline		RPS5A:erVenus-EBF1UTR	Cut	Cut + Vaseline		proPER49:erVenus	Cut	Cut + Lanolin		proPBP1:erVenus	Cut	Cut + Lanolin			Sealed	Failed		proPER15:erVenus	Control	Submerged
	0.698732	1.1257			1.25003	0.499842			0.0714286	0.394366			0.75	0.298246		Cut	7	0			0.236842	0.0833333
	1.50803	1.20488			1.14541	0.304043			0.405405	0.174603			0.538462	0.567568			4	0			0.230769	0.153846
	0.926182	0.820452			0.719256	0.573436			0.269231	0.541667			0.285714	0.702703			2	2			0.156863	0
	0.677196	1.07178			1.18213	0.365531			0.322581	0.54			0.525	0.163636			4	1			0.0434783	0.114286
	1.22266	1.00183			1.51418	0.372601			0	0.228571			0.644444	0.0384615		Cut + Lanolin	1	5			0.4	0.0972222
	0.874924	0.987885			1.16121	0.269166			0.333333	0.0819672			0.659091	0.0465116			1	4			0.0810811	0
	0.695901	0.868771			0.499195	0.349193			0.0851064	0.5			0.326531	0.173913			0	4			0.431034	0.0588235
	1.62774	0.93379			1.1682	0.494273			0.416667	0.857143			0.108108	0.44898			3	2			0.191176	0.0416667
	1.06069	0.754526			1.05117	0.419904			0.233333	0.818182			0.512821	0.204545							0.22807	0
	0.889785	0.959297			0.359275	0.572187			0.415385	0.350515			0.388889	0.0322581
	0.72621	1.17322			0.949937	0.739993			0.697674	0.677419			0.333333	0.130435
	1.09195	0.628236			1.16187	0.721407			0.431373	0.150943			0.220588	0.592593
	1.34908	0.874727			0.817917	1.15345			0.157143	0.447368			0.047619	0.0754717
	0.724422	0.898433			0.88765	0.69868			0.428571	0.226415			0.393939	0.480769
	1.15165	1.04346			0.877348	0.876239			0.0793651	0.5			0.758621	0.354167
	0.707444	0.851284			1.07821	0.573764			0.683333	0.526316			0.220339	0.0923077
	1.21905	1.23801			0.891097	0.817957			0.264706	0.291667			0.494118	0
	0.848359	0.861291			0.877882	0.941937			0.492063	0.452381			0.403361	0
					0.752726	0.912782			0.46	0.291667			0.689655	0.44
					1.32332	1.01468			0.592593	0.676471			0.734694	0.377358
					1.33198	0.837465			0.578947	0.272727			0.4375	0.291667
					0.849702	1.00345			0.267857	0.529412			0.307692	0.15
					0.942885	1.04027			0.222222	0.725			0.208955	0.340909
					0.934203	0.790436			0.732143	0.151515			0.326923
					1.85971	0.946926			0.619048	0.102041			0.6
					0.859731	0.819208			0.45	0.12			0.391304
					1.12995	0.947818			0.574468	0.119048			0.611111
					0.923184	1.06882			0.574468	0.395349			0.232558
					0.873785	0.857329				0.218182
					1.16672	1.16791
					0.83495
					0.625182
