# Supplementary material for: Plants monitor the integrity of their barrier by sensing gas diffusion
Source: Nature. 2025 Jul 2;644(8076):483–9. doi: 10.1038/s41586-025-09223-4 (PMC12350151; doi:10.1038/s41586-025-09223-4)
Supplement: Supplementary file 14 — Source Data Extended Data Fig. 6 [file 41586_2025_9223_MOESM14_ESM.xlsx]

## Sheet: ExFig6
proPCO2:erVenus	0 dai	2 dai		proPCO1:erVenus	Intact	16 h after injury	24 h after injury		proPCO2:erVenus	Intact	16 h after injury	24 h after injury			Periderm regeneration	Callus-like structure
	25.351	19.618			51.86	30.954	34.099			38.346	27.196	29.491		Col-0 Mock	39	4
	36.767	18.205			41.798	39.87	34.479			43.076	28.505	30.738		Col-0 ACC	32	12
	24.944	18.524			40.252	30.898	34.275			40.705	26.111	31.347		prt6-5 Mock	35	7
	32.424	21.149			51.39	32.501	29.478			44.419	26.902	29.555		prt6-5 ACC	17	26
	35.392	17.542			47.13	36.315	35.278			41.086	28.956	30.748
	32.143	19.247			48.965	31.272	37.669			43.527	27.672	26.807
	33.068	21.129			36.255	36.828	36.237			40.278	26.916	30.223
	31.339	21.254			49.151	34.775	29.312			25.979	24.655	27.112
	24.512	17.989			37.979	36.641	32.177			33.083	24.22	27.726
	20.995	21.412			38.358	35.36	36.387			30.414	24.575	27.698
	30.075	15.292			37.584	32.501	32.172			39.323	25.177	27.911
	24.18	17.81			33.085	32.241	32.968			33.113	25.614	28.41
	27.1	23.201			40.33	25.198	34.795			32.303	27.109	28.555
	27.86	19.332			41.549	24.578	34.608			30.296	21.117	27.335
	26.882	21.197			40.744	32.505	28.552			41.217	22.653	24.786
	28.294	24.088			40.04	34.656	28.327			34.998	33.217	25.506
	32.488	19.355			39.433	32.194	32.469			31.011	21.721	27.838
	28.7	25.136			45.477	29.686	35.945			31.062	25.414	26.423
	35.877	21.584				22.941	26.701				34.599	30.267
	31.835	22.62				33.427	30.973				22.726	24.817
	26.474	24.628				29.318	36.71				26.139	26.938
	28.447	21.672				25.146	32.276				27.216	34.797
	42.387	22.554				33.837	38.433				27.579	23.704
	30.384	19.326				34.092	32.447				30.712	30.85
	35.089	23.402				30.977	39.231				27.047	33.721
	30.483	24.44				34.142	30.259				23.891	33.202
	24.827	24.183				35.254	39.669				24.986	22.695
	30.862	27.879				32.732	34.865				30.121	28.355
	30.502	21.635				39.527	32.061				29.328	31.99
	32.335	35.641				32.79	35.092					36.999
	31.029	25.666				36.348	35.966
		27.114				32.827	38.154
						37.21	33.676
						29.584	38.24
