# Supplementary material for: Plants monitor the integrity of their barrier by sensing gas diffusion
Source: Nature. 2025 Jul 2;644(8076):483–9. doi: 10.1038/s41586-025-09223-4 (PMC12350151; doi:10.1038/s41586-025-09223-4)
Supplement: Supplementary file 15 — Source Data Extended Data Fig. 7 [file 41586_2025_9223_MOESM15_ESM.xlsx]

## Sheet: ExFig7
proPER15:erVenus	Air	Aerated	Oxygenated		proPER15:erVenus in ein2-1	Air	Aerated	Oxygenated		proPER15:erVenus in etr1-3	Air	Aerated	Oxygenated			Col-0			ein2-1			etr1-3
	0.764706	0.104167	0.392405			0.404762	0.241379	0.365079			0.529412	0.78	0.461538			Liquid	Aerated	Oxygenated	Liquid	Aerated	Oxygenated	Liquid	Aerated	Oxygenated
	0.18	0.0384615	0.481481			0.634921	0.327586	0.518519			0.214286	0.189655	0.216667			8.03283	6.92587	2.44972	6.06951	2.66257	8.73897	5.66138	14.4574	7.43133
	0.363636	0.025	0.382353			0.307692	0.333333	0.590164			0.396825	0.5	0.256757			3.5918	4.53392	2.26364	4.15659	11.7709	6.01649	8.03785	10.7521	8.26493
	0.54386	0	0.382716			0.490196	0.473684	0.393939			0.444444	0.111111	0.576923			5.003	5.52916	2.37077	3.45462	7.62567	10.9019	5.31414	3.42452	5.72884
	0.352113	0.0229885	0.4375			0.341463	0.2	0.5			0.659091	0.5625	0.385714			2.99931	0	8.45072	2.37936	10.9664	10.7111	4.6554	8.78636	4.52315
	0.047619	0	0.409091			0.771429	0.479167	0.594595			0.439394	0.402597	0.2			5.25389	7.08142	4.51157	6.12237	10.9153	6.55327	8.38631	7.15999	13.1827
	0.0819672	0.037037	0.457143			0.340909	0.258065	0.380952			0.435294	0.434783	0.62963			2.66519	4.89493	6.3132	1.49048	5.25563	10.2532	5.19662	10.3327	9.03587
	0.352941	0.0561798	0.392157			0.42	0.538462	0.396226			0.44186	0.459016	0.571429			4.9144	3.71093	0	4.94139	2.22044	6.02399	6.5082	10.0886	12.6344
	0.608108	0.160714	0.560976			0.45283	0.307692	0.571429			0.8	0.117647	0.657143			5.09907	3.99556	1.75617	5.39558	9.04828	7.06575	9.17778	5.93908	16.2477
	0.757576	0.0909091	0.541667			0.363636	0.142857	0.473684			0.461538	0.230769	0.65625			4.91713	1.7703	4.12093	4.2618	13.9929	9.52107	2.63448	5.10491	15.3585
	0.47619	0.25	0.656716			0.541667	0.047619	0.140625			0.911765	0.277778	0.333333			6.27568	4.73763	5.92751	0	11.8676	11.1879	4.89588	3.46073	5.76849
	0.5	0.432432	0.104478			0.952381	0.0298507	0.177215			0.522727	0.253731	0.116667			2.86978	7.69056	6.74624	0	4.4162	5.31905	5.0902	4.81246	6.44811
	0.555556	0.318841	0.119403			0.42	0.0909091	0.0666667			0.686567	0.270833	0.565217			2.35501	8.75915	2.16493	4.52424	13.0417	12.8347	3.81876	4.74914	4.77409
	0.162791	0.354167	0.14			0.44186	0.0681818	0.666667			0.515152	0.333333	0.171429			5.61	5.38371	9.27741	6.15679	6.81151	8.6878	5.83604	3.62577	5.82331
	0.142857	0.138889	0.0784314			0.355556	0.0238095	0.821429			0.88	0.272727	0.4375			7.35909	8.07449	6.19944	6.98603	12.7016	18.5713	5.87485	4.21133	7.34735
	0.619048	0.0263158	0.130435			0.568627	0.0666667	0.565217			0.896552	0.9	0.196429			2.96213	4.04189	3.68614	4.44558	9.81188	11.1165	2.66385	4.42723	4.91271
	0.659091	0.16	0.218182			0.875	0.12	0.770833			0.790698	0.513889	0.526316			5.14364	4.38662	7.5521	0	12.4427	6.3232	3.78373	2.92597	8.06973
	0.147541	0.146341	0.296296			0.18	0.177778	0.529412			0.625	0.5625	0.450704			3.98724	6.84782	13.2224	2.98227	8.9478	12.2223	5.75918	4.30056	2.72954
	0.206897	0.297872	0.169492			0.565217	0.434783	0.90625			0.809524	0.342105	0.285714			8.52487	5.18951	9.71801	6.63255	8.54313	12.5115	6.55605	7.46927	4.84303
	0.174603	0.3125	0.0779221			0.346154	0.388889				0.821429	0.366667	0.42029			1.87645	4.00294	7.00803	4.39994	8.75255	8.93742	3.84224	7.13736	5.22642
	0.146341	0.0294118	0.275862			0.625	0.186047				0.777778	0.446429	0.351852			4.55133	7.43566	7.54567	7.67293	1.135	8.51746		5.30798	3.64391
	0.1	0.0923077	0.19403			0.486486	0.395833				0.363636	0.204082	0.658537			2.89204	8.0488	8.3843	8.32367	6.55831	1.57933		3.75909	6.07823
	0.490566	0.2	0.166667			0.305556	0.372093				0.657143	0.361111	0.731707			4.26726	2.89892	6.58182	3.5052	8.20247	9.40634		6.01039	4.28369
	0.424242	0.0188679	0.162791				0.210526				0.892857	0.159091	0.553571			0.81479	5.83585	4.30934	7.64196	9.98334	6.50931		4.37588	8.37501
	0.418605	0.104167	0.101695								0.490196	0.551724	0.472222			4.82529		7.68936	6.22178	8.46262			6.40088	7.37861
	0.173913	0.2	0.210526									0.190476	0.606061			3.63562		4.64391	7.33365	5.51546			6.2768	5.52306
	0.75	0.227273	0.079646										0.542857			0.903297		9.37345	5.28381	6.08881			6.56616	8.17238
	0.651163	0.375	0.216867													6.73121		5.84261	6.0831	6.33205			6.36834	8.33308
	0.536585	0.178082	0.318182													3.58294		4.41276	5.92409	6.56079			10.9801	8.47459
	0.333333	0.415385	0.222222													0.582386		1.6691	8.79876	5.3126			9.72127	6.41511
	0.769231	0.0166667	0.0961538															4.61287	7.58162	8.55126			4.03211	6.92072
	0.8125	0.219512	0.0754717																5.23421	9.84741			5.65385	4.91955
	0.115385	0.097561	0.428571																6.47283	7.15302			8.41834	4.8329
	0.256757	0.175676	0.0555556																9.87791	3.34798			6.95673	7.77551
	0.766667	0.0178571	0.428571																8.42559					5.65213
	0.491228	0.338983	0.210526																5.01737
	0.512195	0.194444	0.153846																13.4316
	0.470588	0.229167	0.031746																6.46194
	0.19403	0	0.152542
	0.444444	0.155556	0.151515
	0.302326	0.142857	0.155844
	0.516129	0	0.0416667
	0.276923	0.0898876	0.486486
	0.543478	0.166667	0.186047
	0.604167	0.0985915	0.245283
	0.451613	0.246753	0.28125
	0.408602	0.111111	0.0606061
	0.471698	0.161905	0.257143
	0.588235	0.157895
	0.47619	0.0895522
	0.229167	0.0923077
	0.363636	0.285714
	0.457143	0.0943396
	0.565217	0.107143
	0.533333	0.0151515
		0
