# Supplementary material for: Plants monitor the integrity of their barrier by sensing gas diffusion
Source: Nature. 2025 Jul 2;644(8076):483–9. doi: 10.1038/s41586-025-09223-4 (PMC12350151; doi:10.1038/s41586-025-09223-4)
Supplement: Supplementary file 16 — Source Data Extended Data Fig. 8 [file 41586_2025_9223_MOESM16_ESM.xlsx]

## Sheet: ExFig8
RPS5A:erVenus	0 dai	2 dai	5 dai		RPS5A:erVenus-EBF1UTR	0 dai	2 dai	5 dai		proPCO1:erVenus	0 dai	2 dai	4 dai		proPCO2:erVenus	0 dai	2 dai	4 dai
	22.1362	28.5084	20.2622			12.6852	34.282	13.9562			41.839	29.861	46.543			25.351	19.618	25.717
	17.03	19.1882	21.663			11.6902	21.6756	18.7472			30.893	27.037	34.821			36.767	18.205	48.642
	22.6934	20.8188	23.4996			11.1494	27.1302	13.626			40.395	32.392	38.09			24.944	18.524	27.686
	24.1682	17.5368	21.0942			10.2618	22.3084	14.5716			40.68	43.497	53.652			32.424	21.149	23.282
	21.909	19.2528	17.8088			8.763	21.9096	10.811			42.689	23.438	31.784			35.392	17.542	28.902
	24.0274	17.993	27.171			9.8286	22.3064	13.9726			37.228	25.07	26.036			32.143	19.247	27.022
	13.6548	26.6754	20.0898			8.7914	17.7504	13.6798			44.682	30.43	25.005			33.068	21.129	24.594
	14.1858	32.8412	16.0668			13.8124	24.0702	13.8952			37.4	25.575	19.758			31.339	21.254	21.249
	13.0552	19.6572	22.8504			10.9422	29.927	19.4362			39.022	28.72	21.506			24.512	17.989	46.269
	13.448	35.2088	26.2404			13.234	32.2306	11.3216			44.479	31.169	29.782			20.995	21.412	26.603
	22.1934	14.6844	12.4932			9.74	20.015	14.7734			41.447	33.535	30.703			30.075	15.292	20.407
	13.4134	17.6956	15.0938			11.7412	22.1226	10.6466			29.399	26.225	31.101			24.18	17.81	20.93
	19.44	16.7338	19.8034			12.2214	27.2068	10.9492			25.955	22.79	30.675			27.1	23.201	37.969
	25.7636	18.8096	34.0818			12.5556	20.9118	10.668			32.14	19.761	33.985			27.86	19.332	35.123
	19.6552	21.436	26.546			8.8778	21.003	10.3088			31.016	26.311	32.998			26.882	21.197	38.937
	14.0778	20.5838				11.3592	36.131	9.873			26.411	20.828	32.543			28.294	24.088	37.749
	30.3398	24.378				11.4432	22.1874	10.138			30.447	23.863				32.488	19.355	39.997
	13.4782					13.617	18.3874	10.971			26.611	23.593				28.7	25.136	35.059
						8.9098	18.8242	9.0474			34.511	19.364				35.877	21.584	39.009
						10.508	24.3122				24.675	22.922				31.835	22.62
						10.508	19.9148	10.4698			28.388	20.284				26.474	24.628
						10.2382	13.5956	13.5108			33.574	27.097				28.447	21.672
						9.4642	22.3258	11.588			31.508	19.478				42.387	22.554
						10.4254	15.1708				33.366	27.995				30.384	19.326
						10.6562	16.4146				30.701	30.865				35.089	23.402
						12.2162	23.1582				40.656	22.291				30.483	24.44
						10.3746	26.4244				33.925	31.877				24.827	24.183
						12.3632	15.4942				37.591	27.031				30.862	27.879
						9.743	16.1284				31.945	22.727				30.502	21.635
							32.0086				30.32	24.686				32.335	35.641
											26.794	29.652				31.029	25.666
											30.698	21.352					27.114
												20.491
												22.389
												28.184
