# Supplementary material for: Plants monitor the integrity of their barrier by sensing gas diffusion
Source: Nature. 2025 Jul 2;644(8076):483–9. doi: 10.1038/s41586-025-09223-4 (PMC12350151; doi:10.1038/s41586-025-09223-4)
Supplement: Supplementary file 17 — Source Data Extended Data Fig. 9 [file 41586_2025_9223_MOESM17_ESM.xlsx]

## Sheet: ExFig9
2 dai	Col-0	ein2-1	etr1-3		4 dai	Col-0	ein2-1	etr1-3		6 dai	Col-0	ein2-1	etr1-3		proPER15:erVenus	Mock	AVG		proPBP1:erVenus	Mock	AVG		Col-0	Mock	AVG		proPER15:erVenus	Mock	AgNO3		proPBP1:erVenus	Mock	AgNO3		Col-0	Mock	AgNO3
	0	0	0			6.2117	6.44223	4.15324			4.94999	11.2842	2.81073			0.581818	0.449541			0.741935	0.425			10.5764	12.9941			0.377551	0.616279			0.581818	0.592593			10.5764	11.5619
	0	0	0			9.83219	11.409	11.9458			9.76627	7.72911	8.35383			0.392405	0.666667			0.5	0.621212			11.318	13.2303			0.488372	0.489362			0.814516	0.815789			11.318	5.55549
	0	0	0			9.68467	10.2228	10.8264			8.74332	12.7479	5.53216			0.716216	0.714286			0.542373	0.513889			9.05623	14.0706			0.254902	0.521739			0.561404	0.491525			9.05623	10.8534
	0	0	0			11.6917	9.76429	4.94658			11.5043	8.42206	14.8357			0.586957	0.619048			0.733333	0.623188			10.6628	12.0479			0.478261	0.35			0.731707	0.304348			10.6628	8.22751
	0	0	0			2.27924	11.9541	5.75359			6.66534	9.07802	11.3616			0.772727	0.412371			0.568182	0.65625			15.8243	9.23558			0.2	0.375			0.676471	0.702128			15.8243	9.86336
	0	0	0			5.28192	6.22566	7.95173			9.3743	6.9697	5.65659			0.509091	0.592593			0.322581	0.553846			10.7824	12.7567			0.635514	0.46			0.509091	0.474576			10.7824	10.4281
	0	0	0			10.0241	6.268	15.6474			10.2642	8.27341	11.7576			0.375	0.470588			0.741935	0.65625			12.4546	8.90577			0.591304	0.361111			0.569231	0.833333			12.4546	12.3431
	0	0	0			8.97217	12.6032	7.77772			7.32198	11.3384	7.76039			0.62069	0.505747			0.654545	0.5			6.59359	9.22192			0.282609	0.534884			0.676056	0.54717			6.59359	12.3998
	1.0105	0	0			7.69125	12.9332	5.57189			9.82053	10.9938	10.4895			0.757576	0.617021			0.363636	0.942308			8.63854	12.5882			0.353659	0.506494			0.68254	0.788462			8.63854	14.4695
	0	0	0			8.84744	11.2248	6.06763			10.6447	8.72267	6.25071			0.451923	0.307692			0.710843	0.818182			8.4188	13.1847			0.3	0.257143			0.369231	0.275862			8.4188	11.7896
	0	0	0			9.88653	11.379	17.9022			6.16057	8.93243	7.61845			0.769231	0.641026			0.468085	0.634615			9.91803	8.24405			0.357143	0.204918			0.639344	0.377778			9.91803	11.8981
	0	0	0			11.2391	9.32874	5.39691			10.9437	10.8919	5.2136			0.526316	0.466667			0.488372	0.637255			10.1884	9.73019			0.785714	0.595238			0.58209	0.380952			10.1884	12.269
	0	0	0			9.789	8.21764	10.339			5.29203	8.34119	8.41747			0.6	0.425197			0.35	0.72			10.9807	10.866			0.8	0.615385			0.487395	0.145161			10.9807	10.7793
	0	0	0			10.0671	8.94397	14.3099			8.47862	8.31692	8.62447			0.492063	0.289474			0.0454545	0.772152			8.62108	10.2415			0.7	0.564356			0.75	0.559524			8.62108	8.98271
	0	0	0.835069			8.57547	10.9636	13.7129			8.87883	8.70886	13.3738			0.571429	0.507463			0.016129	0.631206			10.3409	11.9434			0.543689	0.519231			0.80597	0.103448			10.3409	9.05381
	0	0	0			7.29382	6.52569	8.87929			8.16984	8.18064	6.8527			0.556962	0.148936			0.486842	0.705882			8.67105	13.4963			0.244898	0.485714			0.717391	0.72			8.67105	11.9746
	0	0	0			12.91	10.7628	10.4166			4.84542	9.95972	8.59581			0.560976	0.245283			0.789474	0.681818			6.52828	13.8017			0.783784	0.571429			0.693878	0.172414			6.52828	12.5484
	0	0	0			5.18832	5.45755	7.86009			6.71137	11.427	7.26809			0.727273	0.487179			0.8	0.842105			9.09384	11.8125			0.578947	0.441176			0.634615	0.0985915			9.09384	10.8257
	0	0	0			8.66158	5.09573	13.3708			6.7016	9.78654	9.88663			0.66	0.370968			0.262295	0.547945			12.8677	11.5165			0.564103	0.833333			0.442857	0.542056			12.8677	10.2906
	0	0	0			5.78419	8.52434	9.79304			11.0511	7.0631	12.0155			0.52381	0.518519			0.878049	0.5			12.1691	9.59438			0.552632	0.94			0.636364	0.526316			12.1691	8.99908
	0	0	0			10.1701	13.5729	5.4238			10.4153	10.3302	10.1164			0.613636	0.307692			0.78	0.455696			9.49496	10.844			0.515625	0.725			0.614754	0.650602			9.49496	13.11
	0.613011	0				7.34513	3.82388	6.97603			8.04572	8.9061	9.34109			0.820513	0.446809			0.896552				8.94529	10.3175			0.453125	0.5			0.604396	0.529412			8.94529	12.0753
	0	0				10.9851	9.13972	10.2957			6.92276	12.1719	14.4976			0.54	0.23913			0.534483				12.4794	12.2987			0.22	0.355556			0.46875	1			12.4794	9.24716
	3.66292					5.78234	4.20943	13.0637			8.52297	11.838	14.2602			0.590164	0.823529			0.622222				11.0832	11.1951			0.337079	0.666667				0.417722			11.0832	10.8249
	0					4.44974	6.51704	8.56655			9.13734	10.2522	12.1105			0.553191	0.6875			0.576923				8.67365	13.7514			0.589041	0.415385				0.466667			8.67365	11.3053
	4.80533					4.94483	13.9174	8.54352			9.82172	11.4874	7.98338			0.5									12.7437			0.372549	0.463415				0.631579			8.16588	12.6368
	1.78218					4.86459	9.64913	5.02358			7.81793	19.888	10.5807			0.4									13.4668			0.844444	0.606838				0.729167			6.90651	8.05087
	0					11.2091	13.2077	9.92352			13.5611	11.0526	5.24826												13.5227			0.708333	0.5				0.522523			8.93071	10.7867
	1.66397					6.75212	7.77687	5.07311			7.95147	14.4088	8.06824															0.691176	0.8				0.645833			8.13064	11.489
	1.79442					10.5876		9.50408			9.06564	7.45344	11.0362															0.695122								8.79389
						12.2811		8.2528			13.7912	12.0662	10.9033															0.580247								10.0656
						4.77062		9.99897			13.5974	17.2247	12.3454															0.56								5.77255
						10.6146		12.719			6.55914	11.0382	10.5354																							9.18172
						8.65181		4.57638			7.58866	7.69384	8.13321																							10.374
						9.37116		8.98414			11.3216	6.25914	5.73575
						7.85812		8.65096			10.8943	9.4635	9.21489
						8.57051		6.02248			12.3337	14.0615	11.2297
						8.48172		8.27905			6.5023	13.1881	8.07773
						8.72667		6.88642			8.8233	16.2775	5.7749
						5.72476		12.3279			7.38975	9.78534	6.6879
						10.8797		11.6699			12.2006		11.0803
						11.3682		10.0253			11.0295		10.1636
						5.25452		6.32685
						4.4713		6.11766
						9.07655		9.465
						9.49118		10.5903
						9.50237
						10.0654
						6.54943
						7.42861
						10.8531
						9.28099
