# Supplementary material for: Plants monitor the integrity of their barrier by sensing gas diffusion
Source: Nature. 2025 Jul 2;644(8076):483–9. doi: 10.1038/s41586-025-09223-4 (PMC12350151; doi:10.1038/s41586-025-09223-4)
Supplement: Supplementary file 18 — Source Data Extended Data Fig. 10 [file 41586_2025_9223_MOESM18_ESM.xlsx]

## Sheet: ExFig10
3h	Control	Wounded		6h	Control	Wounded		24h	Control	Wounded		2 dai	Col-0	ein2-1	etr1-3		4 dai	Col-0	ein2-1	etr1-3		RPS5A:erVenus	RPS5A:erVenus-EBF1UTR		RPS5A:erVenus	Cut	Cut + Vaseline		RPS5A:erVenus-EBF1UTR	Cut	Cut + Vaseline		proPER15:erVenus	Mock	ACC
	0.000775952	0.00137143			0.000899	0.00132343			0.00150876	0.00186273			0.439639	0.140061	0.733344			0.758431	0.919767	0.706893		34.8958	13.4083			0.967854	1.02764			1.10614	0.90676			30.48	43.733
	0.000356264	0.00067573			0.000362622	0.000872801			0.000508267	0.00118134			0.237052	0.074759	0			0.619682	0.548219	1		55.4381	16.1185			0.891736	0.879062			0.820744	0.890695			21.418	15.051
	0.000395163	0.00100427			0.000377894	0.000881775			0.000957856	0.00165221			0.375454	0.155863	0.173505			0.820972	0.947733	0.901935		52.8294	15.1138			0.953378	1.06795			1.07099	0.907491			17.946	14.982
	0.000379107	0.000865157			0.000313787	0.000763856			0.00110755	0.0013975			0	0.805709	0			0.647435	0.940096	0.971407		34.0089	16.9441			1.09448	1.05667			0.956321	0.928527			17.388	14.809
													0.510935	0.563796	0.299957			1	1	1		43.5501	23.2747			1.01638	0.896877			1.04581	1.09257			16.494	21.54
													0.314411	0.154674	0.355599			0.836228	0.806505	0.942659		61.4782	18.1627			1.07617	1.08236			0.977316	0.687308			18.542	11.097
													0.0759405	0.0890763	0			0.665737	0.808023	0.926369		27.8059	23.5098			0.844376	1.01614			0.9505	0.902208			11.056	11.325
													0.0798208	0.553826	0.289459			0.997749	0.424714	0.752998		52.8943	16.2796			0.867119	0.743287			1.30431	1.06792			26.382	9.107
													0.38083	0	0.294121			0.818767	0.895919	0.645357						1.10375	0.926557			1.07304	0.870802			21.812	8.632
													0.455006	0.0435745	0.284199			0.550536	0.519175	0.824005						1.18476	0.866515			0.734856	0.792249			17.145	24.584
													0.109813		0			0.831824	0.670763	0.448705						0.966022	0.562161			1.12389	0.741889			12.944	7.624
													0		0.0280056			0.530373	0.971784	0.818193						0.858148	0.846544			1.1156	1.0187			18.209	10.618
													0		0.181736			0.885306	0.724336	0.933014						1.29161	0.673262			0.720493	0.68888			20.454	8.436
													0		0			0	1	0.819771						0.89138	0.990361			1.20394	0.773321			27.581	23.051
													0.0510629		0			1	0.540838	0.613105						0.992844	0.955603			1.16824	0.546915			22.541	7.511
																		0.908359	1	0.936978						1.0193	0.774016			0.881407	0.641424			19.37	9.318
																		0.849919	0.968755	1						1.20041	1.15157			1.00474	0.741839			10.169	9.085
																		0.214764	0.984355	1						0.814572	1.91437			0.834734	0.804482			12.275	26.129
																		0.660052	0.687998	0.88782						0.94054	0.966774			0.81119	1.04806			17.666	17.647
																		0.188253	0.916744	0.734588						0.924291	2.0413			1.13293	0.779157			25.675	10.353
																			1							1.14717	0.874881			0.962827	1.09491			17.984	18.329
																			1							1.02596	0.754942			1.08791	0.849944			16.229	17.571
																			1							1.07723	1.08061			1.16038	0.847344			21.891	12.32
																										0.765418	0.695813			0.984318	0.962512			19.429	16.134
																										1.08511	0.958536			0.792074	1.28357			17.616	19.756
																										0.956564	0.98852			0.937985	0.936589			12.326	12.225
																										0.738476	0.871122			1.03682	0.858974			13.36	15.888
																										1.08499	1.11381			1.04836	0.784962			19.829	8.489
																										0.973983	1.81053			0.952147	0.754164			19.312	17.372
																										0.875176	0.797245			1.19752	0.974037			11.931	18.182
																										0.981154	1.13256			0.876571	0.926502			19.231	18.823
																										1.19564	1.67223			1.23603	0.835902			9.09	21.43
																										1.19402	0.921434			0.769433	0.886462			19.477	14.46
																											0.938072			1.04466	0.973717			25.304	25.932
																														1.05908	0.722417			39.241	20.486
																														1.04741	0.813231			18.792	26.732
																														0.769297	0.824547			19.78	8.279
																															0.815101			19.764	17.385
																															0.728944			21.695	15.256
																															1.0433			17.054	9.682
																															0.960737			6.515	11.086
																																		9.255	8.806
																																		17.535	11.871
																																		16.909	12.407
																																		13.988	10.116
																																		10.259	20.781
																																		7.842	10.63
																																		10.339	6.928
																																		18.114	17.987
																																		21.465	10.204
																																		22.996	16.038
																																		19.519	41.494
																																		21.231	11.925
																																		32.313	13.967
																																		19.504	20.591
																																			11.417
